# Supplementary material for: A Capacitive Immunosensor Based on a Polypyrrole–CTAB for Probe-Free Detection of SARS-CoV-2 Spike Protein
Source: Micromachines (Basel). 2026 Jun 17;17(6):731. doi: 10.3390/mi17060731 (PMC13303280; doi:10.3390/mi17060731)
Supplement: Supplementary file 1 [file micromachines-17-00731-s001.zip]

Archive with 1 entries (1 files):
- micromachines-4334988-supplementary.pdf
